# Supplementary material for: Aschoff’s rule on circadian rhythms orchestrated by blue light sensor CRY2 and clock component PRR9
Source: Nat Commun. 2022 Oct 5;13:5869. doi: 10.1038/s41467-022-33568-3 (PMC9535003; doi:10.1038/s41467-022-33568-3)
Supplement: Supplementary file 4 — Source Data [file 41467_2022_33568_MOESM4_ESM.xlsx]

## Sheet: Fig.1
	Fig.1a
	cB (40 μmol m-2 s-1 )						cR (40 μmol m-2 s-1)
	Col-0		prr9-1		PRR9ox-1		Col-0		prr9-1		PRR9ox-1			Fig.1b	Period (cR)									Period (cB)
	Period	Rel.Amp	Period	Rel.Amp	Period	Rel.Amp	Period	Rel.Amp	Period	Rel.Amp	Period	Rel.Amp			Col-0			prr9-1			PRR9ox-1			Col-0			prr9-1			PRR9ox-1
														μmol m-2 s-1	2.5	10	20	2.5	10	20	2.5	10	20	2.5	10	20	2.5	10	20	2.5	10	20
	23.39	0.171	24.13	0.299	23.38	0.398	23.28	0.438	23.19	0.257	22.91	0.485			24.24	23.78	23.31	26.11	25.5	24.28	25.16	23.93	23.41	23.73	23.15	23.07	26.53	27.16	24.63	23.36	23.17	22.63
	23.03	0.288	25.19	0.258	23.41	0.345	22.9	0.244	23.28	0.299	23.07	0.32			24.16	23.82	23.79	25.97	26.22	24.51	23.93	24.33	23.83	23.92	23.61	23.09	25.84	26.56	24.53	23.83	23.61	22.85
	22.97	0.365	24.35	0.213	23.84	0.338	23.43	0.424	23.48	0.268	23.04	0.283			24.12	24.1	24.27	25.56	24.77	24.75	24.55	24.06	23.87	23.99	24	23.33	25.36	26.82	24.53	23.52	23.31	23.16
	23.47	0.299	24.99	0.273	23	0.216	22.93	0.402	23.4	0.345	23.87	0.725			24.76	23.95	23.82	25.31	24.67	25.08	24.16	23.71	23.41	23.98	24.04	22.86	25.61	26.4	24.41	22.98	23.53	23.21
	23.37	0.215	24.88	0.211	23.4	0.185	23.38	0.419	23.93	0.313	23.1	0.37			24.53	23.37	23.79	25.43	25.16	24.93	24.25	23.72	23.73	24	24.01	23.09	26.16	26.1	26.58	23.21	23.42	23.27
	24.24	0.249	23.76	0.246	22.59	0.255	23.15	0.29	23.35	0.3	23.15	0.577			23.96	23.9	23.59	25.38	23.87	25.31	23.81	24.23	23.26	23.86	24.38	23.21	25.47	25.95	24.1	23.36	23.36	23.16
	24.36	0.215	24.57	0.192	22.82	0.214	23.02	0.446	23.37	0.337	23.04	0.341			23.31	23.55	23.74	25.19	24.83	23.88	24.66	23.93	24.08	24.2	24.25	23.2	25.49	26.4	23.81	23.69	23.22	22.7
	23.27	0.237	25.29	0.28	22.41	0.271	23.12	0.307	23.64	0.395	23.52	0.633			24.63	24.41	24.64	26.1	25.6	24.86	24.56	23.89	24.14	24.7	24.03	23.14	25.72	26.57	24.31	23.72	23.14	22.51
	23.13	0.336	25.47	0.46	22.36	0.183	23.24	0.353	23.73	0.328	22.75	0.496			24.27	23.98	23.37	26.2	25.13	24.3	22.88	24.42	23.52	24.89	23.59	23.29	26.03	26.12	24.45	23.4	23.27	22.76
	23.22	0.273	25.4	0.305	23.08	0.288	23.21	0.507	23.81	0.48	23.05	0.393			24.26	23.93	23.9	24.86	25.5	24.52	24.72	24	23.24	23.8	24.52	23.61	26.13	25.97	24.35	23.41	23.29	23.16
	23.31	0.279	24.56	0.188	23.06	0.28	23.05	0.389	23.57	0.257	23.1	0.712			24	23.71	23.58	25.94	25.21	24.94	23.87	24.16	23.23	24.66	24.12	23.37	25.51	25.74	24.01	23.34	22.99	23.04
	23.75	0.272	25.02	0.273	23.07	0.221	23.58	0.346	23.9	0.412	22.9	0.355			24.24	23.86	23.54	25.01	25.54	24.99	23.71	24.44	24.03	24.4	24.56	23.27	27.94	26.22	24.82	23.35	23.39	22.65
	24.18	0.335	24.21	0.27	23.53	0.3	23.43	0.475	23.22	0.296	23.05	0.463			24.14	24	23.73	24.99	24.85	24.52	24.37	23.46	23.25	24.11	24.26	23.21	25.96	26.48	24.99	22.48	23.3	22.65
	24.04	0.257	24.38	0.391	23.06	0.161	23.38	0.289	23.83	0.346	22.95	0.516			24.25	23.74	23.63	25.64	25.63	23.5	23.85	23.9	23.69	24.25	24.31	23.63	25.95	25.41	25.14	23.41	23.04	22.98
	23.59	0.187	24.5	0.263	22.99	0.169	23.3	0.418	23.73	0.479	22.81	0.411			25.02	24.02	24.54	25.21	25.04	24.72	24.61	23.62	23.86	23.83	23.61	23.02	25.87	26.1	24.54	23.21	23.23	22.84
	23.13	0.265	25.04	0.267	22.99	0.214	22.82	0.371	23.56	0.272	22.98	0.62			24.5	24.98	24.28	25.58	24.79	24.74	24.13	24.04	23.04	24.07	23.91	23	25.51	27.15	24.66	22.65	23.12	22.47
	23.68	0.156	25.2	0.291	22.63	0.237	22.69	0.229	23.82	0.513	22.84	0.338			24.3	23.92	24.32	25.44	24.66	24.53	23.96	23.37	23	24.14	24.07	23.07	26.14	25.87	24.19	22.95	23.61	22.42
	23.2	0.174	24.9	0.348	22.41	0.233	22.86	0.173	23.76	0.311	23.12	0.332			24.45	23.83	23.8	25.47	26.54	24.3	23.93	24.05	23.31	24.36	23.9	23.53	27.66	25.54	24.35	23.3	23.41	22.84
	24.06	0.249	25.03	0.278	22.59	0.26	23.19	0.384	24.27	0.522	23.08	0.551			24.53	24.07	23.34	24.66	24.61	24.81	25.08	23.39	23.43	24.46	23.68	22.88	26.9	26.01	25.79	23.56	23.33	22.81
	23.37	0.147	24.64	0.381	23.23	0.242	22.98	0.302	23.51	0.421					23.72	24.23	23.81	26.87	25.74	24.58	26.36	25.01	23.53	23.55	24.03	23.17	26.84	25.32	23.92	23.91	23.11	23
															25.9	24.85	23.85	26.1	25.41	24.85	25.25	24.64	23.97	24.86	24.33	23.89	26.69	26.12	25.51	23.59	23.37	23.08
															25.46	24.37	23.95	26.61	25.85	24.57	25.89	24.6	23.7	23.4	23.41	23.25	26.49	26.02	24.72	23.28	23.51	22.78
															25.53	25.07	24.39	26.42	26.01	25.09	25.48	24.65	23.59	23.6	23.12	23.71	24.79	26.14	25.19	23.7	23.59	22.91
															25.58	24.72	23.75	26.42	25.54	24.57	25.69	24.44	23.88	23.83	23.66	23.53	26.62	26.19	24.83	24.3	23.99	23.02
	Fig.1e					Fig.1f									25.92	24.91	24	27.13	25.81	24.54	25.39	24.16	23.59	22.72	23.67	23.66	25.95	26.16	24.67	23.8	23.74	23.23
															25.01	24.18	23.18	25.55	25.36	24.46	25.43	24.26	23.44	23.08	23.18	22.24	24.3	25.97	24.36	23.25	23.7	22.97
															24.29	24.32	23.2	26.52	25.55	25.13	25.96	24.66	23.64	24.62	23.08	23.22	21.82	26.8	23.67	23.71	23.78	22.84
															25.7	25.23	23.65	26.51	25.86	24.87	26.15	24.29	23.72	23.81	23.82	23.73	21.29	26.64	24.35	23.58	23.58	23.85
															25.26	25.47	23.76	26.52	26.33	24.16	25.29	24.56	23.71	24.06	24.63	23.35	27.36	26.6	24.34	23.82	23.29	22.69
															26.15	25.23	23.63	26.88	25.95	25.23	25.37	24.72	23.74	23.88	23.7	23.47	26.47	26.31	24.39	23.99	23.35	22.89
															26.03	24.57	23.62	25.45	25.64	24.64	25.84	24.66	23.59	23.29	23.4	23.61	23.82	26.54	25.03	23.67	23.48	22.89
															25.15	24.65	24.02	26.12	25.05	24.96	24.08	24.13	23.28	23.92	23.64	23.71	25.01	26.21	24.85	23.69	23.74	23.01
															25.56	24.12	23.42	26.16	25.6	24.65	25.86	24.23	23.26	23.44	23.57	23.06	25.37	25.61	25.33	23.38	23.83	22.61
															24.98	25	23.58	26.51	26.08	25.11	25.68	24.37	23.59	24.4	23.62	24.15	23.34	26.39	24.37	23.98	24.13	23.17
															25.5	25.18	24.78	26.86	25.62	25.4	25.83	24.04	23.48	24.62	23.74	23.73	27.91	25.78	23.99	23.23	23.27	22.94
															25.61	25.08	24.17	26.8	26.26	24.14	27.42	24.29	23.74	24.04	24.09	23.08	21.8	26.33	24.54	23.92	23.16	22.85
															26.37	25.34	23.99	26.4	25.5	24.82	25.35	24.04	23.9	24.59	24.21	24.48	27	24.82	24.94	23.88	23.43	22.75
															26.06	24.93	24.4	25.67	25.46	24.53	25.25	24.31	23.45	24.43	24.49	23.21	25.41	26.7	24.39	23.4	23.51	23.24
															25.76	24.7	24.44	25.6	24.94	24.04	23.51	23.98	23.28	26.42	23.54	23.89	22.83	25.99	24.32	23.52	23.42	22.92
															26.16	24.13	23.78	25.58	24.69	24.21	24.12	22.92	22.8	23.44	24.1	23.74	24.26	26.67	24.83	23.1	23.43	22.99
															24.54	24.25	23.53	25.1	25.32	24.05	23.73	23.87	22.84	23.35	24.37	23.75	23.13	26.32	24.52	24.43	23.83	23.36
															24	24.33	23.7	25.3	24.97	24.32	25.01	24.24	22.85	23.67	23.53	23.92	26.05	26.12	24.71	24.27	23.18	22.56
	Fig.1g							Fig.1h							24.51	24.38	24.22	24.93	25.16	24.19	23.87	24.06	22.51	23.45	23.81	23.64	27.9	26.29	24.46	23.56	23.59	22.74
	Repeat1														24.45	23.89	24.73	24.69	25.33	24.46	23.36	24.07	23.09	25	23.7	23.7	23.34	26.09	25.15	24.99	23.45	23.04
		IP intensity	Co-IP intensity	IP/Co-IP	Normalized IP/Co-IP										24.64	24.18	23.86	24.69	25.03	24.26	23.97	23.64	22.59	24.41	23.4	23.11	23.55	25.83	24.28	23.95	23.72	22.85
	D	82888.7	10444.5	0.126006	1										24.49	24.65	23.45	25.64	24.66	24.3	24.26	23.08	22.49	24.47	23.45	23.08	23.75	26.7	24.73	23.6	23.39	23.11
	R	78004.7	1094.02	0.0140251	0.111304										23.82	24.51	23.39	25.65	24.95	25.15	24.45	23.04	23.21	24.01	23.45	23.58	23.73	25.83	24.37	25.2	23.17	23.18
	B	66022.6	57589.1	0.872264	6.92238										24.3	24.49	23.63	25.52	24.98	24.36	24.05	23.61	22.63	24.09	23.59	23.2	26.48	26.09	24.97	25.02	22.98	22.85
	Repeat2														24.37	24	24.29	24.84	24.83	23.98	23.19	23.2	23.88	23.88	23.88	23.27	27.27	26.11	24.3	24.2	23.47	22.94
		IP intensity	Co-IP intensity												24.53	24.41	23.7	25.29	25.33	24.62	23.41	24.3	22.32	25.46	24.27	23.41	27.38	26.61	24.49	23.62	23.23	23.2
	D	78113.5	12659.7	0.162068	1										24.72	24.29	23.51	24.43	25.89	23.98	24.32	23.19	23.31	23.26	23.8	23.6	27.21	25.63	24.41	24.58	23.75	22.45
	R	90440.6	0	0	0										24.95	24.37	23.72	25.87	24.68	24.26	24.92	23.27	22.97	24.44	23.84	23	28.22	25.29	24.6	24.36	24.01	23.08
	B	73936.8	81462	1.01779	6.28004										24.26	24.84	23.86	25.83	24.63	24.22	23.73	22.84	22.48	23.84	23.72	23.59	21.27	26.4	25.27	23.18	23.58	23.21
	Repeat3														24.46	23.95	23.45	25.87	24.75	24.24	23.6	22.55	23	23.69	23.35	23.67	21.29	25.75	24.75	24.54	22.96	23.01
		IP intensity	Co-IP intensity												25.29	24.81	23.8	25.86	24.86	23.95	23.04	22.88	22.58	23.36	23.84	23.16	26.78	26.56	24.86	24.08	22.93	23.06
	D	77780.4	17647.1	0.226883	1										24.82	24.65	23.49	25.41	24.69	24.41	23.41	23.75	22.97	24.43	23.82	23.47		26.64	24.06	24.2	24.78	22.69
	R	95017.3	3525.75	0.0371064	0.163548										25.04	24.23	23.77	25.43	25.53	24.76		22.96	22.04	24.4	24.08	23.18		26.48	24.32	23.61	23.8	23.02
	B	56875.6	80079.5	1.40798	6.20573										25.12	24.14	23.75					22.72	22.28	24.3	23.6	22.93		25.46	24.38	24.19	23.18	22.98
		mean (Normalized IP/Co-IP)		SD	One -way ANOVA										24.22	24.22	23.48							24	23.57	23.24		25.91	25.79	23.64	23.11	23.2
	D	1		0											24.41	23.7	23.95							23.64	23.88	23.38		26.62			23.53	22.79
	R	0.0916175		0.0835325																					23.22	23.49
	B	6.46938		0.394062	1.77592e-05																					23.18
														Mean	24.8129	24.3786	23.8336	25.7437	25.2934	24.5495	24.602	23.95	23.3559	24.075	23.8369	23.379	25.4273	26.1768	24.6291	23.7059	23.4253	22.9343
														S.E.M	0.0934285	0.0644198	0.00831655	0.0861791	0.0114147	0.00151191	0.128893	0.0169245	0.0022223	0.0764863	0.0493447	0.0464543	0.245221	0.0587904	0.0641039	0.069858	0.0354337	0.0330234
														one-way ANOVA and Fisher’s LSD test	c	b	a	c	b	a	c	b	a	c	b	a	b	c	a	c	b	a
															group 1	group 2	p-value	group 1	group 2	p-value	group 1	group 2	p-value	group 1	group 2	p-value	group 1	group 2	p-value	group 1	group 2	p-value
															2.5 vs	10	1.14254e-05	2.5 vs	10	2.03286e-05	2.5 vs	10	5.36138e-07	2.5 vs	10	0.00262457	2.5 vs	10	0.000335107	2.5 vs	10	0.000367789
																20	1.28253e-18		20	8.96147e-24		20	5.02287e-18		20	7.15168e-15		20	0.000149136		20	3.39167e-21
															10 vs	2.5	1.14254e-05	10 vs	2.5	2.03286e-05	10 vs	2.5	5.36138e-07	10 vs	2.5	0.00262457	10 vs	2.5	0.000335107	10 vs	2.5	0.000367789
																20	2.49839e-07		20	5.93574e-12		20	1.02195e-05		20	1.58261e-07		20	1.08794e-12		20	1.66405e-11
															20 vs	2.5	1.28253e-18	20 vs	2.5	8.96147e-24	20 vs	2.5	5.02287e-18	20 vs	2.5	7.15168e-15	20 vs	2.5	0.000149136	20 vs	2.5	3.39167e-21
																10	2.49839e-07		10	5.93574e-12		10	1.02195e-05		10	1.58261e-07		10	1.08794e-12		10	1.66405e-11
															slope of FRC from 2.5-10 μmol m-2 s-1 in cR									slope of FRC from 2.5-10 μmol m-2 s-1 in cB
															Col-0	prr9-1	PRR9ox-1							Col-0	prr9-1	PRR9ox-1
														angle (θ)	162.484	160.2	154.248							171.072	33.508	169.844
														k=tan(θ)	-0.32	-0.36	-0.48							-0.16	0.66	-0.18

## Sheet: Fig.2
			Fig.2a							Fig.2b/2c
												ZT1			ZT3			ZT5			ZT7
												replicate1	replicate2	replicate3	replicate1	replicate2	replicate3	replicate1	replicate2	replicate3	replicate1	replicate2	replicate3
										CCA1	CRY2	0.0252776	0.0304767	0.0279433	0.0151924	0.0168431	0.0154365	0.0143016	0.0159176	0.0151267	0.00331296	0.00354046	0.00316593
											Col-0	0.0193734	0.0215143	0.0215039	0.0117804	0.012848	0.0121786	0.00892232	0.00926104	0.0102854	0.0016522	0.00477908	0.00249813
											cry2-1	0.0129342	0.0146621	0.0155856	0.00841406	0.00727281	0.00728622	0.00245951	0.00361737	0.00239937	0.0026016	0.00192041	0.0023226
										LHY	CRY2	0.0202531	0.0200136	0.0219209	0.00523027	0.00452806	0.00523321	0.00387561	0.00352383	0.00365648	0.00140537	0.00310888	0.0031425
											Col-0	0.013144	0.0120671	0.0149407	0.00417149	0.00338723	0.00343821	0.00351352	0.00433909	0.00397696	0.00148176	0.00155639	0.00160938
											cry2-1	0.0086041	0.00799846	0.0101905	0.00178407	0.00141119	0.00136631	0.00116445	0.00182847	0.000899801	0.0010705	0.000873308	0.0013132
										Average(CCA1)	CRY2	0.0278992			0.015824			0.0151153			0.00333978
											Col-0	0.0207972			0.012269			0.00948958			0.00297647
											cry2-1	0.014394			0.00765769			0.00282542			0.00228153
										Average(LHY)	CRY2	0.0207292			0.00499718			0.00368531			0.00255225
											Col-0	0.0133839			0.00366565			0.00394319			0.00154918
											cry2-1	0.00893103			0.00152052			0.00129757			0.00108567
										SD(CCA1)	CRY2	0.00259984			0.000890988			0.000808065			0.000188701
											Col-0	0.00123302			0.0005395			0.00070969			0.00161739
	Fig.2e		H3K9ac/H3								cry2-1	0.00134589			0.000655064			0.000686515			0.000342446
			CCA1-A1/Actin	CCA1-A2/Actin	LHY-A3/Actin	LHY-A4/Actin				SD(LHY)	CRY2	0.00103896			0.000406269			0.000177653			0.000993372
	Col-0	replicate1	0.388434	0.476257	0.192155	0.137152					Col-0	0.00145178			0.000438818			0.000413821			6.41144e-05
		replicate2	0.33075	0.466286	0.137675	0.128592					cry2-1	0.00113202			0.000229339			0.000478431			0.000220336
		replicate3	0.311881	0.494072	0.180392	0.0931827				T-Test (CCA1) p-values	Col-0 vs CRY2	0.0128986			0.00409959			0.000822471
	cry2	replicate1	0.339225	0.425955	0.0869364	0.119737					Col-0 vs cry2	0.00370714			0.000710354			0.0003062
		replicate2	0.351227	0.431593	0.12457	0.0936264				T-Test (LHY) p-values	Col-0 vs CRY2	0.00204979			0.0181999			0.377418
		replicate3	0.317366	0.452692	0.118708	0.121885					Col-0 vs cry2	0.0138121			0.0016875			0.00192742
	prr9-1	replicate1	0.307894	0.481798	0.154771	0.128858
		replicate2	0.417418	0.634959	0.173966	0.137393
		replicate3	0.360856	0.599551	0.226224	0.175512
	cry2 prr9-1	replicate1	0.41342	0.512838	0.196819	0.110909
		replicate2	0.370935	0.548017	0.236138	0.151531
		replicate3	0.374563	0.594431	0.188884	0.194635
	Mean	Col-0	0.343688	0.478872	0.170074	0.119642
		cry2	0.335939	0.436747	0.110072	0.111749
		prr9	0.362056	0.572103	0.184987	0.147254
		cry2 prr9	0.386306	0.551762	0.20728	0.152358
	SE	Col-0	0.0230264	0.00812674	0.0165517	0.0134587
		cry2	0.00991212	0.00813699	0.0116908	0.00908267
		prr9	0.0316226	0.0462949	0.0213501	0.0143422
		cry2 prr9	0.0747172	0.111377	0.039752	0.0297599
	T-Test p-values	Col-0 vs
		cry2	0.772665	0.0215243	0.0415123	0.652309
		prr9 vs
		cry2 prr9	0.519982	0.71549	0.437428	0.86474
		Fig.2g	Bioluminescence intensity of CCA1pro:LUC			Bioluminescence intensity of CsVMVpro:LUC
			HA	PRR9-HA+CRY2-HA	PRR9-HA		HA	PRR9-HA+CRY2-HA	PRR9-HA			Fig.2h		HA	PRR9-HA+CRY2-HA	PRR9-HA
		repeat1	145.636	116.557	56.5882	repeat1	161.891	180.144	183.084			LUC	repeat1	77546	46086	37022
		repeat2	151.506	121.675	63.154	repeat2	157.744	172.62	163.575				repeat2	134855	82140	39386
		repeat3	162.2	135.126	66.5938	repeat3	165.006	180.296	160.117				repeat3	49677	71907	40698
		repeat4	134.801	109.963	61.6773	repeat4	130.84	120.026	94.478			REN	repeat1	31152	64253	108770
		repeat5	141.11	125.662	54.6153	repeat5	167.795	183.282	178.185				repeat2	45075	80150	73841
		repeat6	175.483	130.54	83.9208	repeat6	206.995	180.05	186.259				repeat3	25183	118237	123964
		repeat7	171.566	143.428	92.7334	repeat7	149.108	159.884	149.241			LUC/REN	repeat1	2.4893	0.717	0.3404
		Normalized values				repeat8	168.061	171.04	152.264				repeat2	2.9918	1.0248	0.5327
			1	0.800331	0.388558	Normalized values							repeat3	1.9727	0.6082	0.3283
			1	0.803101	0.416841		1	1.11275	1.13091			Normalized values	repeat1	1	0.308308	0.166371
			1	0.83308	0.410566		1	1.09431	1.03696				repeat2	1	0.288033	0.113778
			1	0.815742	0.457543		1	1.09266	0.970375				repeat3	1	0.342536	0.178053
			1	0.890524	0.387041		1	0.917351	0.722088			Average		1	0.312959	0.152734
			1	0.743892	0.478228		1	1.0923	1.06192			SD		0	0.0275478	0.0342391
			1	0.835993	0.540513		1	0.869826	0.899824			one-way ANOVA and Fisher’s LSD test		c	b	a
		Average	1	0.817523	0.439898		1	1.07227	1.0009					group 1	group 2	p-value
		SD	0	0.0444231	0.0558651		1	1.01772	0.906					HA vs	PRR9-HA+CRY2-HA	5.00089e-08
		one-way ANOVA and Fisher’s LSD test	c	b	a	Average	1	1.03365	0.966122						PRR9-HA	1.42871e-08
			group 1	group 2	p-value	SD	0	0.0858533	0.117336					PRR9-HA+CRY2-HA vs	HA	5.00089e-08
			HA vs	PRR9-HA+CRY2-HA	1.48497e-07	one-way ANOVA and Fisher’s LSD test	a	a	a						PRR9-HA	0.00024528
				PRR9-HA	1.47242e-15		group 1	group 2	p-value					PRR9-HA vs	HA	1.42871e-08
			PRR9-HA+CRY2-HA vs	HA	1.48497e-07		HA vs	PRR9-HA+CRY2-HA	0.461626						PRR9-HA+CRY2-HA	0.00024528
				PRR9-HA	1.35197e-12			PRR9-HA	0.458605
			PRR9-HA vs	HA	1.47242e-15		PRR9-HA+CRY2-HA vs	HA	0.461626
				PRR9-HA+CRY2-HA	1.35197e-12			PRR9-HA	0.147227
							PRR9-HA vs	HA	0.458605
								PRR9-HA+CRY2-HA	0.147227

## Sheet: Fig.3
	Fig.3a			Fig.3b				Fig.3c
	Fig.3d	power(2,(CTACtin-Ctgene))
		ZT1			ZT3			ZT5			ZT7
		replicate1	replicate2	replicate3	replicate1	replicate2	replicate3	replicate1	replicate2	replicate3	replicate1	replicate2	replicate3
	80(μmol m-2 s-1)	0.0815063	0.0962159	0.0927955	0.150799	0.142767	0.146685	0.189486	0.183624	0.182637	0.131798	0.132577	0.121057
	20(μmol m-2 s-1)	0.0640754	0.0659904	0.0707098	0.109	0.112416	0.102632	0.202686	0.207401	0.187573	0.134184	0.150802	0.148266
	1(μmol m-2 s-1)	0.0231092	0.022408	0.0253023	0.0922239	0.0963293	0.0909519	0.132526	0.134277	0.120246	0.141825	0.148731	0.142614
	Average	0.0901725			0.146751			0.185249			0.128477
		0.0669252			0.108016			0.19922			0.144418
		0.0236065			0.0931684			0.129016			0.14439
	SD	0.00769761			0.0040163			0.00370283			0.00643788
		0.00341456			0.0049657			0.010358			0.00895243
		0.00150984			0.00281035			0.00764571			0.00377988
	T-TEST p-values	80 vs 20	0.00876533		0.000464326			0.0926644
		80 vs 1	0.000124689		4.58412e-05			0.000330316
	Fig.3h

## Sheet: Fig.4
Fig.4a	power(2,(CTACtin-CtCCA1))									Fig.4b	power(2,(CTACtin-CtCCA1))
	Col-0	prr9-1	PRR9S267A-HA L2	PRR9S309A-HA L2	PRR9T334A-HA L2	PRR9S365A-HA L2	PRR99A-HA L2	PRR99D-GFP L1			Col-0	prr9-1	PRR9S267A-HA L2	PRR9S309A-HA L2	PRR9T334A-HA L2	PRR9S365A-HA L2	PRR99A-HA L2	PRR99D-GFP L1
replicate1	0.00880714	0.0151005	0.0126925	0.00806913	0.00637232	0.00476986	0.0138816	0.00354303		replicate1	0.00461098	0.0268691	0.0131591	0.00579114	0.00347091	0.00128817	0.0204395	0.00409756
replicate2	0.00931353	0.0146406	0.0119288	0.00815057	0.00674543	0.00460216	0.0134529	0.00338098		replicate2	0.00503244	0.025587	0.0128836	0.00573863	0.00320119	0.00138296	0.019237	0.00377173
replicate3	0.00851315	0.0144421	0.0140535	0.00819592	0.00680139	0.00460872	0.0144579	0.0035907		replicate3	0.00432992	0.025297	0.0140234	0.0055622	0.00376506	0.00108317	0.0204164	0.00346909
Mean	0.00887794	0.0147278	0.0128916	0.00813854	0.00663971	0.00466025	0.0139308	0.0035049		Mean	0.00465778	0.0259177	0.0133553	0.00569732	0.00347905	0.00125143	0.020031	0.00377946
SD	0.000404859	0.000337748	0.00107623	6.42471e-05	0.000233255	9.49816e-05	0.000504341	0.00109934		SD	0.000353593	0.000836608	0.000594699	0.000119932	0.000282023	0.000153238	0.000687729	0.000314303
one-way ANOVA and Fisher’s LSD test	d	f	e	d	c	b	f	a		one-way ANOVA and Fisher’s LSD test	c	g	e	d	b	a	f	b
p-values (vs)	Col-0	prr9-1	PRR9S267A-HA L2	PRR9S309A-HA L2	PRR9T334A-HA L2	PRR9S365A-HA L2	PRR99A-HA L2	PRR99D-GFP L1		p-values (vs)	Col-0	prr9-1	PRR9S267A-HA L2	PRR9S309A-HA L2	PRR9T334A-HA L2	PRR9S365A-HA L2	PRR99A-HA L2	PRR99D-GFP L1
Col-0		6.07739e-11	1.48394e-08	0.072184	2.5716e-05	7.35735e-09	5.3716e-10	2.16489e-10		Col-0		1.60018e-19	2.12102e-13	0.0180135	0.00869916	2.03329e-07	2.75785e-17	0.0407128
prr9-1	6.07739e-11		0.000204254	1.00422e-11	4.31596e-13	1.42758e-14	0.0544779	2.59605e-15		prr9-1	1.60018e-19		6.70898e-16	3.55328e-19	6.77716e-20	1.50012e-20	8.26821e-11	8.39969e-20
PRR9S267A-HA L2	1.48394e-08	0.000204254		1.3157e-09	2.22988e-11	3.28837e-13	0.0155915	4.26515e-14		PRR9S267A-HA L2	2.12102e-13	6.70898e-16		1.51655e-12	2.93066e-14	1.20524e-15	1.23838e-11	4.74683e-14
PRR9S309A-HA L2	0.072184	1.00422e-11	1.3157e-09		0.00126749	1.07132e-07	7.05034e-11	1.90452e-09		PRR9S309A-HA L2	0.0180135	3.55328e-19	1.51655e-12		3.81537e-05	5.08557e-09	8.35505e-17	0.000173318
PRR9T334A-HA L2	2.5716e-05	4.31596e-13	2.22988e-11	0.00126749		9.61132e-05	2.13628e-12	4.27285e-07		PRR9T334A-HA L2	0.00869916	6.77716e-20	2.93066e-14	3.81537e-05		3.64403e-05	8.54921e-18	0.457468
PRR9S365A-HA L2	7.35735e-09	1.42758e-14	3.28837e-13	1.07132e-07	9.61132e-05		5.17969e-14	0.00833812		PRR9S365A-HA L2	2.03329e-07	1.50012e-20	1.20524e-15	5.08557e-09	3.64403e-05		1.15118e-18	8.66672e-06
PRR99A-HA L2	5.3716e-10	0.0544779	0.0155915	7.05034e-11	2.13628e-12	5.17969e-14		8.2526e-15		PRR99A-HA L2	2.75785e-17	8.26821e-11	1.23838e-11	8.35505e-17	8.54921e-18	1.15118e-18		1.14313e-17
PRR99D-GFP L1	2.16489e-10	2.59605e-15	4.26515e-14	1.90452e-09	4.27285e-07	0.00833812	8.2526e-15			PRR99D-GFP L1	0.0407128	8.39969e-20	4.74683e-14	0.000173318	0.457468	8.66672e-06	1.14313e-17
Fig.4c	Bioluminescence (c.p.s.) CCA1pro:LUC									Fig.4d	Period (h)
Time in constant blue light (h)	Col-0	prr9-1	PRR9S267A-HA L2	PRR9S309A-HA L2	PRR9T334A-HA L2	PRR9S365A-HA L2	PRR99A-HA L2	PRR99D-GFP L1			Col-0	prr9-1	PRR9S267A-HA L2	PRR9S309A-HA L2	PRR9T334A-HA L2	PRR9S365A-HA L2	PRR99A-HA L2	PRR99D-GFP L1
24	813.456	826.691	1039.44	843.318	1166.79	1188.1	995.292	759.674			22.99	25.48	24.75	23.93	23.01	23.68	24.64	23.49
26	936.326	1004.18	1293.01	1002.17	1330.69	1323.67	1273.22	869.187			23.12	24.43	24.83	23.72	23.76	23.65	24.65	23.47
28	976.545	1172.75	1469.77	1112.79	1227.59	1217.25	1476.8	873.633			23.59	24.41	24.27	23.53	23.51	23.97	24.76	23.1
30	924.062	1220.42	1451.63	1091.18	1062.04	1071.12	1466.44	832.519			23.49	24.24	24.38	24.29	23.39	23.76	24.09	23.5
32	842.094	1151.32	1324.48	1011.34	938.9	963.925	1305.96	775.409			23.64	24.63	23.98	24.15	23.31	23.7	24.55	23.5
34	765.37	1046.54	1167.3	942.509	867.686	880.391	1128.22	739.755			23.36	24.69	24.04	23.45	23.16	23.36	24.01	23.15
36	734.571	955.557	1054.34	895.761	810.111	816.76	993.451	722.13			23.9	24.58	24.26	23.98	23.71	23.77	24.63	24.04
38	710.732	898.377	1003.26	867.418	749.509	745.352	913.496	688.488			23.53	24.99	24.2	23.71	23.83	23.18	24.8	23.73
40	667.359	864.751	953.096	812.243	677.436	680.19	855.487	652.864			23.6	24.43	23.92	23.84	23.44	23.48	25.04	23.09
42	621.623	803.195	858.657	739.665	653.99	658.508	792.105	636.635			23.68	24.61	23.93	23.58	23.22	23.61	24.45	23.63
44	599.363	736.236	788.468	695.252	707.927	701.766	735.016	672.248			23.64	24.42	23.84	23.84	23.36	23.07	24.67	23.55
46	625.514	711.808	792.867	696.876	872.974	845.721	741.523	772.857			23.03	23.75	24.51	24.11	23.61	23.86	24.08	23.49
48	715.047	765.528	949.51	771.505	1097.22	1083.62	859.948	897.912			23.73	24.29	24.05	23.03	23.03	23.4	24.8	23.76
50	834.999	917.182	1223.46	929.928	1265.05	1292.86	1103.67	960.126			23.33	24.47	23.98	23.52	23.76	23.52	24.5	23.2
52	902.826	1081.99	1466.76	1058.69	1267.42	1313.9	1404.09	923.094			23.28	24.64	24.12	23.86	23.42	23.48	24.48	23.05
54	896.045	1207.02	1559.25	1108.5	1137.02	1228.19	1540.83	856.087			22.85	24.77	24.13	23.51	23.48	23.71	24.5	23.31
56	851.464	1249.63	1506.49	1063.5	1029.19	1121.56	1455.26	801.578			22.86	24.04	24.34	23.4	23.62	23.23	24.18	23.51
58	797.108	1206.11	1380.53	1006.83	964.547	1025.93	1315.02	767.577			23.91		24.31	--	23.83	23.02	24.95	23.87
60	744.977	1136.03	1245.02	933.306	903.146	898.955	1156.52	755.863			23.81		23.95		--	--	24.62	23.43
62	712.508	1020.94	1138.81	873.851	827.312	814.769	1026.79	733.354				--	24				24.95
64	681.694	978.709	1077.63	843.319	766.21	759.858	938.928	696.883		Mean	23.4389	24.5218	24.1895	23.7324	23.4694	23.525	24.5675	23.4668
66	647.525	925.425	1010.16	798.424	754.325	764.751	874.167	693.96		S.E.M	0.0774479	0.0913028	0.0608167	0.0769527	0.0610393	0.0639712	0.0658502	0.0624268
68	637.84	873.316	935.258	762.098	840.012	844.96	822.997	747.67		one-way ANOVA and Fisher’s LSD test	a	d	c	b	a	ab	d	a
70	678.021	830.852	929.542	764.599	1037.03	1060.3	808.16	832.068		p-values (vs)	Col-0	prr9-1	PRR9S267A-HA L2	PRR9S309A-HA L2	PRR9T334A-HA L2	PRR9S365A-HA L2	PRR99A-HA L2	PRR99D-GFP L1
72	755.397	834.606	1046.18	835.855	1289.09	1282.35	878.612	897.834		Col-0		4.5833e-20	1.46954e-12	0.00411734	0.758731	0.38668	1.84012e-22	0.775781
74	846.723	915.907	1259.28	944.832	1393.95	1381.57	1053.89	904.454		prr9-1	4.5833e-20		0.00106299	3.12365e-12	6.1415e-19	1.52704e-17	0.64611	2.3752e-19
76	919.086	1033.04	1419.66	1030.85	1324.73	1335.91	1227.77	859.52		PRR9S267A-HA L2	1.46954e-12	0.00106299		9.38259e-06	1.45545e-11	2.96121e-10	0.000115505	7.15649e-12
78	933.297	1137.37	1455.12	1045.39	1229.82	1256.01	1315.61	803.945		PRR9S309A-HA L2	0.00411734	3.12365e-12	9.38259e-06		0.0109033	0.0437388	4.41803e-14	0.00923849
80	908.364	1173.11	1428.67	999.11	1136.35	1154.14	1308.01	752.697		PRR9T334A-HA L2	0.758731	6.1415e-19	1.45545e-11	0.0109033		0.581015	3.10931e-21	0.979087
82	860.584	1167.58	1347.02	946.052	1039.99	1069.79	1220.56	717.983		PRR9S365A-HA L2	0.38668	1.52704e-17	2.96121e-10	0.0437388	0.581015		9.07851e-20	0.558232
84	827.868	1112.96	1257.7	902.17	978.752	994.623	1149.78	692.855		PRR99A-HA L2	1.84012e-22	0.64611	0.000115505	4.41803e-14	3.10931e-21	9.07851e-20		1.02937e-21
86	800.614	1054.3	1188.46	866.033	905.953	913.611	1067.93	662.936		PRR99D-GFP L1	0.775781	2.3752e-19	7.15649e-12	0.00923849	0.979087	0.558232	1.02937e-21
88	767.193	988.741	1115.89	843.717	849.08	858.108	978.85	643.304
90	744.102	937.581	1053.49	804.638	842.003	868.879	915.749	657.237		Fig.4e	Col-0			PRR9-HA			PRR99A-HA
92	747.74	897.77	992.057	778.384	941.75	983.09	862.499	723.288			replicate1	replicate2	replicate3	replicate1	replicate2	replicate3	replicate1	replicate2	replicate3
94	803.572	866.16	991.453	794.419	1158.23	1189.89	840.658	817.043		CCA1-A1/ACTIN	0.900291	0.880074	0.589118	2.5247	3.16763	2.58045	1.20115	1.56978	1.41688
96	889.276	864.797	1084.62	871.542	1337.12	1337.45	891.744	892.613		CCA1-A2/ACTIN	0.465394	0.606502	0.462687	0.996889	1.37393	0.820185	0.49619	0.552376	0.628936
98	939.434	907.505	1252.81	985.943	1349.37	1330.98	1025.32	893.765		LHY-A3/ACTIN	0.40407	0.412064	0.327984	2.1823	3.12095	2.04409	1.2114	1.35061	1.42766
100	944.332	976.345	1386.64	1063.96	1258.13	1244.26	1175.94	841.559		LHY-A4/ACTIN	0.0897866	0.140993	0.0732436	0.283459	0.276648	0.244764	0.232924	0.195883	0.197154
102	906.371	1039.58	1408.79	1066.69	1134.52	1132.55	1257.39	778.585		Mean	0.789828			2.75759			1.39594
104	864.751	1068.35	1367.35	1018.32	1052.56	1056.39	1226.94	724.856			0.511528			1.06367			0.559167
106	827.449	1058.17	1314.5	946.395	1011.77	1003.38	1164.05	689.499			0.381373			2.44911			1.32989
108	805.222	1025.25	1254.88	894.203	965.116	955.463	1141.3	664.07			0.101341			0.26829			0.208654
110	786.088	995.642	1193.03	867.043	894.108	910.637	1064.74	641.352		SD	0.174113			0.356192			0.185205
112	769.327	942.589	1116.39	842.744	846.69	882.102	985.989	630.852			0.0822611			0.282849			0.0666326
114	749.079	893.648	1042.4	810.135	862.653	920.199	924.147	656.344			0.0464081			0.585919			0.109612
116	776.992	870.218	1001.08	796.457	983.593	1049.96	889.263	720.993			0.0353218			0.020657			0.0210278
118	836.346	845.528	1014.23	809.834	1153.47	1204.56	873.742	803.613		one-way ANOVA and Fisher’s LSD test
120	895.775	847.801	1118.73	887.869	1279.42	1276.61	927.177	858.429			Col-0			PRR9-HA			PRR99A-HA
122	920.668	887.187	1248.81	999.117	1254.12	1252.01	1050.96	851.477		CCA1-A1	a			c			b
124	902.432	929.125	1359.13	1043.39	1140.61	1157.43	1206.85	807.171		p-valus	vs	Col-0	PRR9-HA	PRR99A-HA
126	871.017	1012.41	1411.6	1065.57	1054.96	1085.83	1322.64	758.861			Col-0		7.57529e-05	0.0260075
128	835.709	1046.14	1387.99	1012.61	993.046	1041.87	1347.21	717.517			PRR9-HA	7.57529e-05		0.000581261
130	814.728	1038.49	1312.16	928.858	940.473	997.411	1251.76	688.01			PRR99A-HA	0.0260075	0.000581261
132	803.212	996.426	1249.26	880.798	889.472	953.989	1151.23	661.882		CCA1-A1	a			b			a
134	790.568	958.751	1184.75	853.992	837.205	905.926	1082.98	640.625		p-valus	vs	Col-0	PRR9-HA	PRR99A-HA
136	757.277	932.394	1134.26	840.331	811.564	900.443	1017.11	638.479			Col-0		0.00818741	0.749299
138	760.536	899.582	1078.35	816.186	844.797	943.727	963.508	665.998			PRR9-HA	0.00818741		0.0121656
140	799.286	871.959	1040.43	810.414	931.573	1076.97	899.829	711.821			PRR99A-HA	0.749299	0.0121656
142	872.671	856.898	1069.34	827.434	1066.54	1245.45	873.555	781.963		LHY-A3	a			c			b
144	934.394	860.745	1173.01	934.444	1140.73	1327.92	892.232	827.834		p-valus	vs	Col-0	PRR9-HA	PRR99A-HA
											Col-0		0.000327914	0.015129
											PRR9-HA	0.000327914		0.00735831
											PRR99A-HA	0.015129	0.00735831
										LHY-A4	a			c			b
										p-valus	vs	Col-0	PRR9-HA	PRR99A-HA
											Col-0		0.000251734	0.0025826
											PRR9-HA	0.000251734		0.0332992
											PRR99A-HA	0.0025826	0.0332992

## Sheet: Fig.5
	Fig.5b					Fig.5c						Fig.5d
	Fig.5e			Fig.5f				Fig.5g				Fig.5h

## Sheet: Fig.6
	Fig.6a						Fig.6b
									replicate1	replicate2	replicate3	Mean	SD	T-Test p-values
							Col-0	ZT1	13.864	10.906	11.134	11.968	1.64594
								ZT5	19.051	21.723	16.763	19.179	2.48248
								ZT9	6.27	9.742	10.714	8.90867	2.33626
							ppk2 ppk3	ZT1	20.547	18.602	17.583	18.9107	1.50592	0.00572935
								ZT5	29.859	26.767	23.883	26.8363	2.9886	0.0269348
								ZT9	10.407	12.26	19.922	14.1963	5.04439	0.174807
	Fig.6c	ZT1			ZT5			ZT9
		replicate1	replicate2	replicate3	replicate1	replicate2	replicate3	replicate1	replicate2	replicate3
	Col-0	0.10312	0.0838087	0.0842589	0.0875909	0.0941954	0.0830623	0.0129971	0.0126836	0.0136905
	ppk2 ppk3	0.110605	0.0870355	0.108518	0.111352	0.124446	0.154607	0.0245746	0.0300131	0.0180807
	mean	0.090396			0.0882829			0.0131237
		0.102053			0.130135			0.0242228
	SD	0.011022			0.00559873			0.000515223
		0.0130471			0.0221816			0.00597401
	T-Test p-values	0.302634			0.0339017			0.0327112
	Fig.6d	ZT1			ZT5			ZT9
		replicate1	replicate2	replicate3	replicate1	replicate2	replicate3	replicate1	replicate2	replicate3
	Col-0	0.116328	0.0807259	0.0874817	0.0376516	0.0402109	0.0360405	0.0320024	0.0266927	0.0269931
	ppk2 ppk3	0.117285	0.0927251	0.120955	0.0497735	0.0483689	0.0617083	0.0208651	0.02319	0.0205305
	mean	0.0948451			0.0379677			0.0285627
		0.110322			0.0532835			0.0215285
	SD	0.0189087			0.00210308			0.0029826
		0.0153491			0.00732974			0.00144858
	T-Test p-values	0.332825
	Fig.6e	ZT1			ZT5			ZT9
		replicate1	replicate2	replicate3	replicate1	replicate2	replicate3	replicate1	replicate2	replicate3
	Col-0	0.0623923	0.0692698	0.0692762	0.00216232	0.00211596	0.00210388	2.19355e-05	8.89044e-05	4.42593e-05
	ppk23	0.0571125	0.054001	0.0574345	0.00102415	0.00103737	0.000927002	3.90235e-05	1.73618e-05	8.63082e-05
	mean	0.0669795			0.00212739			5.16997e-05
		0.0561826			0.000996177			4.75645e-05
	SD	0.00397256			3.0847e-05			3.40988e-05
		0.00189623			6.02709e-05			3.52578e-05
	T-Test p-values	0.0131761
	Fig.6f	Bioluminescence (c.p.s.) CCA1pro:LUC									Fig.6g	Period (h)
		cB (40 μmol m-2 s-1 )				cR (40 μmol m-2 s-1 )						cB				cR
	Time in constant blue light	Col-0	prr9-1	ppk2 ppk3	ppk2 ppk3 prr9-1	Col-0	prr9-1	ppk2 ppk3	ppk2 ppk3 prr9-1			Col-0	prr9-1	ppk2 ppk3	ppk2 ppk3 prr9-1	Col-0	prr9-1	ppk2 ppk3	ppk2 ppk3 prr9-1
	7	2140.62	1826.44	2523.31	2558.78	1057.29	1047.48	3048.93	2140.84			22.97	23.59	24.33	24.2	23.16	25.21	23.94	24.09
	9	1359.33	1256.55	1264.72	1441.71	535.689	601.379	1282.9	923.66			23.18	23.68	24.7	24.84	24.09	24.02	24.29	23.96
	11	1345.45	1248.46	1100.99	1299.69	459.201	474.278	860.752	704.185			23.13	23.39	23.59	24.52	23.53	25	23.8	24.3
	13	1060.84	1181.48	907.763	1133.82	367.314	408.112	637.78	573.276			23.21	23.7	25.61	24.43	23.77	23.76	24.15	24.13
	15	815.041	986.504	812.308	988.901	317.973	369.96	531.095	515.267			22.96	22.95	23.51	24.89	23.38	24.33	24.15	24.55
	17	702.058	806.114	770.397	904.557	279.512	332.849	478.276	474.362			23	23.55	24.49	24.04	24.14	24.84	24.18	24.41
	19	702.537	706.349	753.612	858.524	275.542	300.908	467.103	456.04			23.42	23.88	24.03	23.9	23.64	25.33	23.95	23.8
	21	825.792	712.693	762.454	844.212	334.775	298.452	485.67	455.259			23.24	24	25.22	24.22	24.18	24.65	23.64	23.86
	23	1046.41	827.429	786.159	854.667	429.116	356.989	530.165	470.967			23.06	23.63	24.91	23.63	23.47	25.14	23.73	23.73
	25	1226.91	1010.2	821.96	888.142	461.366	438.962	575.384	503.253			22.73	23.45	23.47	23.03	23.43	24.98	24.31	24.12
	27	1215.78	1157.76	851.569	935.54	424.022	453.566	594.675	534.701			23.4	23.11	23.35	23.47	23.57	24.84	23.86	23.87
	29	1086.27	1176.8	862.379	992.292	378.701	414.699	585.693	556.017			23.57	23.94	24.71	24.23	23.62	24.18	24.14	24.3
	31	935.543	1073.79	838.99	1015.96	341.136	363.888	561.679	555.357			22.81	23.41	24.14	23.11	23.74	24.71	23.59	24.19
	33	839.263	933.336	816.939	994.729	332.206	328.326	550.956	542.739			23.94	23.41	24.45	24.26	23.57	24.6	23.79	24.06
	35	792.324	823.317	796.463	949.498	321.587	302.664	534.013	527.999			22.98	23.5	23.46	24.66	23.47	25.29	23.77	23.74
	37	742.691	763.304	762.532	903.089	296.946	284.938	510.803	510.021			22.81	23.33	24.79	23.75	23.53	24.96	24.07	24.45
	39	691.391	723.744	739.525	855.658	279.438	265.945	487.102	484.111			22.86	22.92	24.58	25.08	23.35	24.57	23.53	24.49
	41	662.684	680.016	724.798	809.436	273.693	246.8	481.254	459.89			23.31	23.5	24.33	24.28	23.75	24.68	24.81	24.29
	43	699.708	648.915	733.866	788.131	307.391	237.323	497.272	453.167			22.98	23.34	23.46	23.79	23.71	24.74	24.45	24.41
	45	816.778	670.029	774.852	806.153	389.151	254.428	537.177	464.813			23.34	23.71	23.79	24.96	23.95	24.66	24.31	24.26
	47	974.189	757.633	828.182	864.094	460.272	319.895	584.708	497.992			22.68	23.69	24.72	24.28	--	--	--	24.38
	49	1072.45	892.996	876.759	952.615	478.77	404.57	627.249	545.171			22.93	--	23.88	23.91	--	--	--	24.09
	51	1063.74	1003.55	899.095	1037.84	458.689	441.035	640.895	588.346			23.06	--	24.31	24.23	--	--	--	24.56
	53	993.697	1049.16	897.675	1101.12	447.727	452.869	660.618	646.108			22.85	--	--	24.2	--	--	--	24.21
	55	892.812	1005.3	876.963	1108.61	393.891	392.555	614.031	617.935			23.32	--	--	23.24	--	--	--	23.95
	57	836.434	950.315	852.839	1075.46	378.167	356.093	594.703	604.277			23.01	--	--	23.74	--	--	--	24.24
	59	783.498	862.271	816.543	1016.6	351.986	325.447	563.853	579.254			--	--	--	24.53	--	--	--	24.11
	61	730.13	785.496	781.677	963.205	323.329	300.51	530.257	548.306		Mean	23.1058	23.5086	24.2535	24.1112	23.6525	24.7245	24.023	24.1708
	63	695.811	756.822	758.21	916.607	299.345	273.335	506.428	511.811		SD	0.284551	0.286606	0.619168	0.549045	0.271388	0.413477	0.322851	0.246802
	65	676.131	725.238	745.738	862.095	297.378	251.597	496.11	478.763		one-way ANOVA and Fisher’s LSD test	a	c	b	b	a	b	c	c
	67	717.806	693.899	772.1	850.154	346.997	247.217	513.766	462.728		p-values (vs)	Col-0	prr9-1	ppk2 ppk3	ppk2 ppk3 prr9-1	Col-0	prr9-1	ppk2 ppk3	ppk2 ppk3 prr9-1
	69	829.709	682.316	825.267	878.151	451.063	277.891	557.157	477.763		Col-0		0.00373348	1.21644e-13	2.65138e-12		1.60581e-17	0.000339869	2.94174e-07
	71	955.459	714.158	893.259	972.358	555.059	364.629	628.618	532.627		prr9-1	0.00373348		6.33819e-07	1.31479e-05	1.60581e-17		4.31596e-10	4.70949e-08
	73	1013.69	794.019	945.717	1094.71	554.667	435.316	655.331	568.058		ppk2 ppk3	1.21644e-13	6.33819e-07		0.335352	0.000339869	4.31596e-10		0.119372
	75	994.566	900.351	980.373	1221.03	508.454	474.176	679.275	609.631		ppk2 ppk3 prr9-1	2.65138e-12	1.31479e-05	0.335352		2.94174e-07	4.70949e-08	0.119372
	77	925.468	966.964	973.531	1288.61	447.278	461.239	674.753	629.677
	79	850.363	975.017	951.307	1279.23	403.238	420.426	657.545	624.767
	81	796.85	944.89	914.713	1240.34	372.151	374.203	633.119	608.231
	83	758.78	889.67	868.561	1192.41	337.388	333.813	602.365	571.675
	85	726.787	835.18	826.425	1119.37	309.453	305.183	582.574	540.309
	87	694.07	777.102	799.093	1028.89	296.813	280.039	574.473	510.176
	89	690.576	736.111	788.438	954.817	317.136	261.186	575.958	480.738
	91	744.26	708.302	797.435	910.807	395.39	270.174	604.945	467.282
	93	860.846	702.572	838.139	922.446	498.549	319.548	661.903	477.542
	95	972.661	720.175	892.607	994.312	556.828	407.27	729.062	516.414
	97	1015.04	785.567	943.551	1098.52	536.368	474.765	762.234	555.795
	99	980.227	870.052	975.793	1210.12	486.99	497.86	774.922	599.116
	101	920.622	938.405	979.153	1277.38	431.225	469.133	773.095	619.239
	103	862.84	963.76	955.271	1286.95	396.087	421.25	763.606	621.18
	105	827.872	949.752	915.253	1269.67	371.096	377.803	748.506	608.036
	107	794.76	912.144	875.431	1230.7	341.03	341.966	720.137	581.71
	109	767.789	867.242	842.606	1167.25	322.293	318.397	694.623	556.012
	111	739.434	825.576	807.84	1080.2	327.831	297.105	688.522	525.657
	113	750.822	795.778	796.293	1018.97	380.227	289.028	698.851	501.568
	115	828.876	765.529	814.586	975.227	470.568	311.299	730.008	500.168
	117	966.021	757.832	873.234	992.483	546.514	368.842	774.533	516.276
	119	1081.26	789.869	958.607	1067.15	568.435	446.968	823.073	558.193
	121	1100.48	865.511	1031.02	1176.53	532.221	498.768	853.473	601.267
	123	1048.75	945.429	1074.99	1280.73	482.626	508.127	869.906	644.261
	125	979.676	1003.06	1078.98	1342.75	435.214	479.061	876.236	675.401
	127	920.55	1019.73	1061	1364.81	409.645	438.108	868.657	688.946
	129	883.803	1005.85	1019.66	1357.92	388.479	396.897	848.417	688.553
	131	864.633	965.279	968.704	1321.06	365.442	362.532	811.361	668.628
	133	831.571	919.455	920.761	1255.79	362.783	339.726	780.691	640.374
	135	805.666	888.018	880.964	1175.29	395.955	327.99	740.754	603.478
	137	820.336	859.536	866.998	1108.82	475.699	339.075	729.075	573.248
	139	897.28	836.746	882.4	1079.55	570.706	384.334	731.606	556.393
	141	1013.39	828.269	939.833	1110.62	623.515	460.476	774.321	563.69
	143	1084.76	847.925	1024.15	1198.19	616.365	521.713	820.386	588.96

## Sheet: Fig.7
	Fig.7a														Fig.7b
		2.5 μmol m-2 s-1 (cB)				10 μmol m-2 s-1 (cB)				20 μmol m-2 s-1 (cB)						2.5 μmol m-2 s-1 (cB)				10 μmol m-2 s-1 (cB)				20 μmol m-2 s-1 (cB)
		Col-0	prr9-1	cry2	cry2 prr9-1	Col-0	prr9-1	cry2	cry2 prr9-1	Col-0	prr9-1	cry2	cry2 prr9-1			Col-0	PRR9-HA	cry2	cry2 PRR9-HA	Col-0	PRR9-HA	cry2	cry2 PRR9-HA	Col-0	PRR9-HA	cry2	cry2 PRR9-HA
		24.14	26.36	26.7	24.46	24.01	26.89	25.62	27.05	23.18	24.76	25.61	25.37			23.45	23.65	25.5	22.94	23.74	23.37	24.48	23.83	23.32	23.47	24.24	23.14
		24.24	25.91	26.99	27.25	23.99	27.06	26.65	27.25	23.72	26.21	24.34	26.08			24.15	23.96	23.69	23.32	23.66	23.5	26.37	23.88	23.75	23.22	23.99	23.18
		24.29	26.51	26.23	27.06	24.33	27.04	26.66	27.18	23.7	26.45	24.84	26.27			23.69	23.7	23.69	23.19	23.9	23.45	25.63	23.28	23.36	23.33	25.04	23.14
		24.07	25.45	24.93	26.97	24.41	26.91	26.61	26.95	23.15	26.57	24.85	26.16			24.17	23.38	24.84	23.2	23.77	23.48	26.11	23.42	23.5	22.95	24.36	23.07
		24.44	26.96	24.87	25.83	24.31	26.08	25.42	25.57	24.41	26.97	24.97	24.96			23.99	23.99	25.08	22.8	23.6	23.46	25.86	23.17	22.98	22.99	24.15	23.34
		24.15	26.99	26.65	25.9	24.68	27.36	25.72	27.18	23.53	25.6	24.81	25.33			23.48	23.32	25.01	23.14	23.74	22.93	25.1	23.43	22.9	22.68	23.69	22.74
		24.22	27.03	26	26.92	24.53	26.26	26.06	26.45	24.33	26.63	24.79	25.83			23.88	23.45	24.84	23.15	24.03	23.49	24.69	23.42	23.21	23.23	25	23.37
		24.01	26.31	26.44	26.81	23.69	26.43	26.86	27.29	23.62	25.45	24.92	26.06			23.99	23.51	25.97	23.46	23.85	23.34	25.09	23.29	23.6	23.26	25	23.25
		24.75	27.25	24.54	26.26	24.26	27.07	25.57	26.22	23.61	26.24	25.11	26.02			24.33	23.69	26.23	23.05	24.14	23.67	26.07	22.94	23.1	23.41	24.52	23.33
		24.36	27.02	25.26	24.95	23.95	26.89	26.03	26.6	23.16	26.1	24.87	25.37			24.19	23.56	24.52	23.13	23.81	23.07	25.26	23.11	23.23	23.12	24.56	23.45
		24.18	26.99	26.32	25.98	24.25	27.12	25.91	27.11	23.53	25.55	24.02	24.76			24.25	23.71	24.27	22.97	23.81	23.06	26.05	23.3	23.46	23.46	24.61	23.09
		24.17	26.43	25.1	26.08	24.06	27.35	26.65	26.69	23.65	25.84	25.1	25.83			23.93	23.43	24.3	22.2	23.82	23.11	26.17	23.35	23.38	23.12	24.15	22.81
		27.6	26.23	25.61	26.68	24.49	27.14	26.79	27.08	24.14	25.36	24.76	25.33			24.12	23.47	25.41	23.07	23.89	23.32	26.53	23.14	23.77	22.93	24.57	22.75
		24.29	26.13	25.31	25.79	24.71	26.72	25.51	27.32	23.34	25.77	23.61	25.96			24.26	23.72	24.69	22.54	23.78	23.22	25.77	23.11	23.36	23.17	23.75	22.82
		24.63	26.7	26.01	26.26	24.48	26.11	27.31	26.42	23.97	25.02	23.72	24.95			24.18	23.41	24.93	23.14	23.81	23.17	25.78	22.84	23.52	23.46	24.84	23
		24.4	25.17	24.42	25.87	24.3	26.47	25.48	26.89	23.82	25.25	24.4	24.8			24	23.35	24.33		23.96	23.27	24.43		23.2	22.95	24.13	23.23
		24.71			26.61	24.21	26.94	26.7	27.82	23.84	25.51	24.39	25.21			24.09	23.76	25.34		23.63	23.4	23.98		23.06	23.13	25	23.16
		24.38			26.73		27.03	27.03	26.64	23.39	26.2	26.36	26.15									23.94		23.31	22.99	24.32	22.74
		24.32					27.18		27.06	23.57	25.1	25.56	24.71														22.97
										23.3		24.2
	Mean	24.4921	26.465	25.7112	26.245	24.2741	26.8447	26.2544	26.8826	23.648	25.82	24.7615	25.5342		Mean	24.0088	23.5918	24.8612	23.02	23.82	23.3124	25.4061	23.3007	23.3339	23.1594	24.44	23.0832
	S.E.M	0.178811	0.148829	0.203543	0.172756	0.0658712	0.0901213	0.144453	0.113961	0.0809438	0.139601	0.144809	0.123427		S.E.M	0.0626785	0.0491339	0.170994	0.080658	0.0335191	0.0475698	0.192816	0.0730914	0.0572755	0.0517502	0.100548	0.0520124
	one-way ANOVA and Fisher’s LSD test	a	c	b	c	a	c	b	c	a	c	b	c		one-way ANOVA and Fisher’s LSD test	b	c	a	d	b	c	a	c	b	bc	a	c
	p-values (vs)	Col-0	prr9-1	cry2	cry2 prr9-1	Col-0	prr9-1	cry2	cry2 prr9-1	Col-0	prr9-1	cry2	cry2 prr9-1		p-values (vs)	Col-0	PRR9-HA	cry2	cry2 PRR9-HA	Col-0	PRR9-HA	cry2	cry2 PRR9-HA	Col-0	PRR9-HA	cry2	cry2 PRR9-HA
	Col-0		4.63351e-11	7.3695e-06	6.8265e-10		7.63584e-26	1.20534e-19	3.38556e-26		1.22149e-19	1.21327e-08	1.03369e-16		Col-0		0.00543901	1.72141e-07	9.98308e-09		0.0021098	6.67569e-15	0.00230915		0.0764671	1.57076e-17	0.010812
	prr9-1	4.63351e-11		0.00520342	0.388299	7.63584e-26		0.000238294	0.801541	1.22149e-19		6.33188e-08	0.113101		PRR9-HA	0.00543901		1.85506e-12	0.000307074	0.0021098		3.97902e-20	0.943243	0.0764671		1.47529e-20	0.428142
	cry2	7.3695e-06	0.00520342		0.0389654	1.20534e-19	0.000238294		0.000101568	1.21327e-08	6.33188e-08		3.70221e-05		cry2	1.72141e-07	1.85506e-12		2.62606e-18	6.67569e-15	3.97902e-20		1.43882e-19	1.57076e-17	1.47529e-20		4.00043e-22
	cry2 prr9-1	6.8265e-10	0.388299	0.0389654		3.38556e-26	0.801541	0.000101568		1.03369e-16	0.113101	3.70221e-05			cry2 PRR9-HA	9.98308e-09	0.000307074	2.62606e-18		0.00230915	0.943243	1.43882e-19		0.010812	0.428142	4.00043e-22
		Fig.7c											Fig.7d and Supplementary Fig.6
		Time in constant blue light	Bioluminescence (C.P.S.), cB (40 μmol m-2 s-1 )				Time in constant red light	Bioluminescence (C.P.S.), cR(40 μmol m-2 s-1 )
			Col-0	prr9-1	cry1	cry1prr9-1		Col-0	prr9-1	cry1	cry1prr9-1		cB (40 μmol m-2 s-1 )									cR (40 μmol m-2 s-1)
		7	552.696	636.759	580.29	576.022	7	466.341	622.07	525.21	493.358			Col-0		prr9-1		cry1		cry1 prr9-1		Col-0		prr9-1		cry1		cry1 prr9-1
		9	522.468	568.612	549.621	554.458	9	400.522	511.554	488.244	424.176			Period	Rel. Amp.	Period	Rel. Amp.	Period	Rel. Amp.	Period	Rel. Amp.	Period	Rel. Amp.	Period	Rel. Amp.	Period	Rel. Amp.	Period	Rel. Amp.
		11	527.106	567.829	543.413	554.431	11	391.017	479.109	506.411	430.349			22.87	0.361	24.19	0.399	25.55	0.466	26.61	0.576	23.24	0.232	23.72	0.376	24.33	0.41	23.51	0.338
		13	525.003	572.012	540.541	554.454	13	384.441	472.569	503.329	433.942			23.26	0.323	24.42	0.222	24.85	0.224	25.64	0.39	23.48	0.382	23.26	0.456	24.13	0.126	23.5	0.299
		15	510.968	554.363	528.999	548.941	15	366.777	440.92	467.999	419.801			23.38	0.223	24.75	0.303	25.33	0.234	25.22	0.295	23.68	0.342	23.82	0.303	23.93	0.288	23.84	0.156
		17	498.324	534.5	520.872	537.482	17	347.447	415.4	443.88	405.559			22.74	0.432	24.2	0.374	25.16	0.337	25.57	0.39	23.13	0.178	23.09	0.214	23.88	0.188	23.73	0.254
		19	498.767	524.071	524.555	532.553	19	344.519	401.981	504.725	416.454			23.86	0.5	25	0.3	24.89	0.361	24.85	0.19	23.19	0.13	23.66	0.271	24.44	0.28	23.39	0.255
		21	522.489	536.44	562.966	550.948	21	397.753	428.972	766.53	510.661			23.56	0.259	24.37	0.296	24.54	0.379	25.9	0.235	23.2	0.334	23.27	0.191	24.08	0.303	23.98	0.319
		23	575.845	582.743	645.497	596.779	23	523.003	522.361	1074.64	677.404			23.73	0.453	24.34	0.116	24.84	0.371	26.23	0.314	23.12	0.214	23.54	0.347	23.69	0.165	24.52	0.295
		25	637.629	663.075	739.939	659.803	25	619.314	641.337	1173.53	814.277			23.01	0.421	24.31	0.202	25	0.316	26.96	0.48	23.1	0.334	23.26	0.427	23.75	0.331	23.38	0.581
		27	663.773	740.491	777.036	701.884	27	621.203	698.87	1074.18	841.103			22.62	0.143	24.31	0.266	24.6	0.305	26.19	0.314	23.79	0.336	23.69	0.258	23.81	0.319	23.25	0.406
		29	649.687	773.444	746.244	700.58	29	580.058	690.696	913.831	785.139			23.78	0.573	24.49	0.357	23.8	0.324	25.21	0.223	23.34	0.284	23.05	0.414	23.75	0.416	23.81	0.227
		31	624.995	769.515	698.034	678.869	31	527.247	632.332	803.458	709.221			23.25	0.345	24.55	0.38	25.01	0.401	25.13	0.336	23.58	0.215	23.76	0.223	24.3	0.278	24.83	0.249
		33	609.215	737.533	648.827	642.572	33	504.75	580.748	746.683	653.405			24.2	0.38	24.85	0.27	25.16	0.638	24.38	0.583	23.17	0.128	23.62	0.221	24.25	0.315	23.84	0.16
		35	605.331	712.028	612.364	614.77	35	480.168	553.245	665.582	610.936			23.66	0.393	24.55	0.289	25.31	0.271	26.74	0.635	23.18	0.273	24.02	0.231	23.07	0.451	23.24	0.366
		37	591.223	694.315	578.547	600.633	37	445.245	513.449	586.375	557.061			23.33	0.232	24.4	0.362	24.4	0.485	26.85	0.653	23.54	0.309	23.79	0.314	24.13	0.417	23.19	0.512
		39	567.779	656.336	543.255	569.686	39	420.448	470.874	513.518	497.49			23.03	0.273	24.46	0.373	24.57	0.347	24.22	0.57	23.07	0.269	24.03	0.203	24.36	0.333	23.45	0.289
		41	547.872	630.247	517.333	539.192	41	403.388	445.346	496.637	456.96			22.98	0.283	24.98	0.553	24.41	0.318	26.65	0.441	23.45	0.255	24.18	0.203	24.12	0.319	24.25	0.338
		43	552.668	605.452	513.31	519.388	43	426.442	442.926	580.548	465.897			23.38	0.196	24.73	0.402	24.73	0.263	23.87	0.42	23.53	0.117	23.99	0.303	23.22	0.29	23.36	0.366
		45	594.649	606.127	538.293	520.091	45	526.597	492.295	818.322	566.923			23.67	0.254	23.98	0.445	25.15	0.527	26.54	0.312	23.32	0.218	23.75	0.315	23.63	0.215	23.49	0.209
		47	664.021	650.291	589.577	544.944	47	671.584	620.862	1075.61	746.255			23.19	0.432	24.8	0.27	25.46	0.241			23.4	0.292	23.88	0.209	23.9	0.322
		49	716.199	741.339	644.09	581.854	49	730.773	766.696	1129.22	865.893			24.01	0.518			24.76	0.294			23.2	0.145
		51	725.137	844.279	677.579	615.295	51	717.969	822.908	1045.74	871.386		Mean	23.3755		24.5095		24.876		25.7089		23.3355		23.6516		23.9353		23.6978
		53	704.077	913.354	679.053	630.11	53	674.526	805.514	920.901	811.769		SD	0.430012		0.278976		0.421818		0.964291		0.209799		0.328553		0.369404		0.457185
		55	672.158	916.381	656.301	626.411	55	623.351	756.164	821.102	738.19		one-way ANOVA and Fisher’s LSD test	a		b		b		c		a		a		b		b
		57	658.992	877.323	625.584	608.718	57	602.93	695.699	775.27	676.872		p-values (vs)	Col-0	prr9-1	cry1	cry1 prr9-1					p-values (vs)	Col-0	prr9-1	cry1	cry1 prr9-1
		59	653.218	827.949	599.086	591.076	59	585.161	659.916	725.037	631.922		Col-0		3.59493e-08	4.61363e-12	8.14694e-20					Col-0		0.00613173	9.62792e-07	0.00209812
		61	637.548	791	577.298	575.269	61	540.469	625.71	644.413	588.005		prr9-1	3.59493e-08		0.0502115	1.65549e-08					prr9-1	0.00613173		0.0145986	0.688865
		63	615.538	764.55	552.728	566.161	63	497.362	572.662	577.513	536.341		cry1	4.61363e-12	0.0502115		2.89793e-05					cry1	9.62792e-07	0.0145986		0.0423735
		65	601.129	737.24	526.529	549.263	65	481.671	519.081	559.818	490.135		cry1 prr9-1	8.14694e-20	1.65549e-08	2.89793e-05						cry1 prr9-1	0.00209812	0.688865	0.0423735
		67	619.967	702.859	514.128	530.348	67	535.787	499.316	659.288	492.784
		69	678.317	688.308	526.085	519.345	69	664.298	553.003	874.868	583.518
		71	756.349	721.832	561.919	526.425	71	782.75	677.201	1044.32	741.771
		73	791.338	817.155	604.371	548.182	73	806.322	787.12	1044.42	833.83
		75	770.746	935.912	639.723	575.523	75	778.964	827.611	964.287	835.578
		77	733.973	1002.02	652.468	597.982	77	744.292	822.58	878.823	788.374
		79	702.943	975.339	633.485	606.977	79	701.763	792.864	796.877	713.901
		81	684.457	922.397	606.848	597.871	81	684.679	752.258	761.287	667.911
		83	678.272	871.182	591.451	580.069	83	666.358	729.611	723.672	636.293
		85	666.313	844.261	578.814	568.782	85	606.652	707.818	667.378	624.964
		87	653.367	837.514	572.795	567.545	87	577.296	669.014	632.473	601.69
		89	634.849	804.931	550.065	558.345	89	578.386	621.56	609.032	556.716
		91	636.547	762.279	529.859	543.416	91	648.353	614.172	677.859	540.792
		93	667.053	726.561	527.543	530.678	93	747.462	653.957	834.552	587.666
		95	709.955	719.912	541.409	525.999	95	817.645	741.624	945.913	694.402
		97	717.217	754.518	568.519	532.892	97	810.113	812.395	942.003	768.444
		99	702.131	810.406	597.123	545.183	99	765.017	832.559	882.757	767.556
		101	677.698	841.209	615.628	561.392	101	719.798	810.03	816.702	726.487
		103	654.849	843.447	613.472	576.007	103	683.9	774.779	756.827	674.834
		105	638.759	827.776	598.202	576.108	105	664.17	749.281	737.596	632.725
		107	633.993	801.496	582.187	569.978	107	643.736	715.469	703.131	604.584
		109	633	771.846	570.988	559.01	109	591.01	670.669	637.661	571.872
		111	620.092	746.108	562.215	551.163	111	587.527	669.875	608.48	577.346
		113	613.399	733.22	547.523	546.835	113	603.012	650.603	596.478	553.575
		115	621.424	719.875	530.382	537.28	115	660.616	653.114	660.156	541.702
		117	653.314	705.587	522.75	530.673	117	737.842	686.053	764.269	576.235
		119	686.95	699.3	528.88	521.134	119	778.745	753.456	838.8	649.381
		121	709.16	713.793	541.537	516.712	121	761.512	810.025	840.472	692.05
		123	710.544	753.925	564.26	521.573	123	717.933	829.65	787.068	693.205
		125	693.623	802.108	580.951	531.309	125	683.812	805.492	730.849	669.675
		127	669.608	833.94	581.236	541.796	127	654.342	762.171	690.892	630.039
		129	652.132	839.021	567.418	543.632	129	640.955	715.545	667.467	593.933
		131	642.49	821.624	550.799	536.267	131	618.649	679.368	647.097	569.264
		133	640.078	801.608	543.118	532.895	133	594.823	646.382	607.895	549.183
		135	629.145	774.853	534.997	522.259	135	604.221	638.362	580.304	548.279
		137	627.446	750.888	525.702	516.559	137	638.904	639.855	574.789	537.239
		139	646.382	729.712	515.865	513.749	139	692.153	661.205	610.018	537.231
		141	693.365	717.464	510.492	510.87	141	735.56	707.823	676.056	557.235
		143	743.411	708.168	509.43	505.57	143	756.571	755.753	727.816	592.706
		145	764.938	724.765	517.422	500.455	145	755.379	806.535	737.895	627.382
		147	750.325	773.776	529.269	497.774
		149	720.669	830.09	542.97	500.527

## Sheet: Supplementary Fig.1
		Supplementary Fig.1a
		Time in constant blue light	cB (40 μmol m-2 s-1 )						Time in constant red light	cR (40 μmol m-2 s-1)
			Col-0		prr9-1		PRR9ox-1			Col-0		prr9-1		PRR9ox-1
			Bioluminescence (C.P.S.)	S.E.M	Bioluminescence (C.P.S.)	S.E.M	Bioluminescence (C.P.S.)	S.E.M		Bioluminescence (C.P.S.)	S.E.M	Bioluminescence (C.P.S.)	S.E.M	Bioluminescence (C.P.S.)	S.E.M
		11	893.205	51.0798	1012.01	74.098	755.826	24.2555	12	1289.64	31.8247	1357.93	43.8208	1051.94	24.8332
		13	840.17	36.7933	916.638	44.8695	694.562	21.2972	14	1136.95	27.4681	1188.06	34.7415	933.827	20.7032
		15	688.332	26.8254	755.454	28.1428	585.239	13.5182	16	1065.41	24.8437	1106.36	29.8644	869.742	18.6171
		17	646.887	26.0141	681.249	20.841	548.474	11.4716	18	1056.78	27.7121	1056.4	26.3993	869.836	16.8182
		19	694.618	38.0706	701.278	24.3866	565.893	17.2215	20	1285.18	60.2781	1135.77	30.4338	1098.36	36.4769
		21	809.169	61.0935	809.037	40.3497	619.842	27.225	22	1591.74	98.6862	1343.91	49.6237	1398.35	63.7906
		23	913.825	80.9713	945.108	59.7276	659.309	28.8103	24	1604.57	87.663	1413.94	60.3825	1378.8	52.9246
		25	902.004	76.1656	984.379	62.0849	645.773	18.9373	26	1412.21	58.0583	1298.24	50.7834	1180.58	32.2753
		27	822.897	55.814	906.492	47.1544	611.699	11.4231	28	1217.26	37.023	1157.11	35.6452	1014.93	18.9051
		29	739.736	35.4595	799.037	30.5593	579.189	6.89564	30	1091.19	25.1794	1051.03	24.1896	916.926	12.3426
		31	700.858	22.7105	707.563	18.132	566.281	4.31592	32	1013.34	18.813	976.593	16.7693	856.188	8.65123
		33	683.493	17.7966	659.932	12.7792	561.804	4.58175	34	963.805	15.1871	942.523	14.7232	801.254	8.67961
		35	654.591	16.8109	641.741	11.4547	537.094	3.88768	36	914.304	12.1338	915.953	12.7471	765.168	7.91765
		37	617.063	14.5036	620.143	10.3353	514.733	3.03158	38	849.469	9.40802	865.843	10.3609	725.386	6.93473
		39	590.542	12.4943	589.283	8.52865	504.241	3.89699	40	805.274	7.05747	818.357	8.345	703.318	6.13715
		41	591.476	13.8379	568.89	6.46412	514.288	11.5334	42	791.95	8.54716	785.293	7.62294	701.902	6.2639
		43	642.673	23.8289	586.239	9.96078	548.972	20.7657	44	836.645	22.3326	786.228	8.72094	751.08	14.3035
		45	740.658	43.5455	657.179	21.4029	595.331	22.7591	46	933.993	36.7839	845.792	15.6734	839.966	23.085
		47	835.272	62.8091	771.784	36.9402	628.554	17.4101	48	999.654	37.3212	922.774	22.7094	878.669	20.4062
		49	863.477	65.7312	858.209	49.6638	628.995	12.1865	50	998.604	29.4952	948.93	23.9364	851.219	14.9608
		51	820.936	46.6413	889.159	49.0837	620.696	10.0216	52	979.196	20.9362	974.512	20.0412	853.68	20.9714
		53	754.71	28.2659	850.602	39.0219	599.55	9.7759	54	910.684	15.1388	892.433	14.1406	773.601	7.32488
		55	700.361	16.6693	770.156	23.2069	585.583	10.6628	56	856.414	11.2265	843.986	9.943	735.325	5.6824
		57	669.3	12.2111	698.484	12.4412	573.151	10.9478	58	816.695	8.83918	806.373	7.13971	710.565	5.06137
		59	642.698	11.2251	658.94	9.902	551.619	9.1338	60	797.094	7.92652	781.492	5.57047	699.379	5.07503
		61	610.27	9.78362	636.414	9.75796	531.087	7.33688	62	764.947	6.3494	748.041	4.66117	680.873	5.14378
		63	591.197	8.72595	619.518	9.84422	528.101	10.5604	64	755.813	7.25536	734.406	4.49948	681.601	5.69223
		65	589.319	8.76663	593.993	8.60423	538.298	15.0265	66	795.247	16.0646	747.672	5.78965	709.923	5.89946
		67	640.612	14.2614	595.225	8.56275	577.6	17.1296	68	891.543	28.6408	810.714	11.0295	780.403	10.0733
		69	735.276	26.264	632.801	12.369	619.03	17.0697	70	1001.79	34.5772	905.805	17.6335	851.903	13.8702
		71	816.23	35.5307	713.096	20.5953	643.017	15.9619	72	1054.86	29.876	973.41	20.8383	872.489	13.3599
		73	824.373	35.1543	791.474	28.4187	634.906	13.5726	74	1050.25	22.5579	997.094	19.7665	859.365	11.938
		75	779.25	27.0221	825.136	28.3152	608.25	11.189	78	922.088	13.9871	909.207	10.5849	768.581	6.23539
		77	726.631	18.8407	811.601	23.9972	581.341	8.85658	80	864.817	11.2286	854.831	7.91555	731.396	5.48033
		79	680.85	12.6288	760.91	17.998	561.89	7.74223	82	827.127	9.03157	815.601	6.41723	711.406	5.3235
		81	654.719	10.0833	708.262	13.3514	546.147	6.91938	84	788.27	7.15504	774.59	5.75683	690.619	5.22603
		83	634.051	9.68882	664.112	10.9947	530.62	6.16226	86	774.312	6.74493	751.797	5.87798	688.638	5.82965
		85	604.662	8.07522	633.614	11.3531	519.766	6.56672	88	811.52	12.9407	755.815	5.74013	723.846	6.7297
		87	595.315	7.54946	620.78	11.1155	525.85	8.59967	90	902.566	22.9659	801.13	9.89873	783.521	9.38379
		89	605.801	7.81623	608.563	10.5224	545.982	10.5596	92	1035.53	28.7	902.054	15.8749	858.4	12.7016
		91	649.431	12.3508	597.743	9.79863	576.949	11.6603	94	1126.96	27.4215	991.903	18.9399	893.675	14.28
		93	724.2	21.7352	611.041	10.2885	606.253	12.5165	96	1156.82	25.3008	1049.44	18.2542	897.015	14.046
		95	779.315	29.3657	650.419	11.8247	617.227	12.3474	98	1108.76	24.629	1041.13	16.2587	852.983	12.0094
		97	788.733	31.8079	718.31	14.0313	613.384	10.8804	100	1046.6	22.3809	1008.13	13.6556	815.704	10.9223
		99	751.49	26.279	770.733	15.1586	590.321	8.52877	102	967.256	18.1882	944.314	12.0896	773.195	12.2
		101	714.826	20.5968	789.794	14.9346	570.517	6.71476	104	916.807	13.6342	896.659	10.3268	751.42	11.4906
		103	678.579	15.1294	765.815	14.4671	553.455	5.75593	106	863.283	11.3187	838.089	9.04358	724.151	12.3078
		105	656.457	12.2006	728.592	13.4071	540.228	5.08736	108	838.164	9.06996	806.513	8.05874	722.189	10.9084
		107	635.901	10.2354	691.606	12.9696	530.646	4.55433	110	857.313	10.9814	797.363	7.37305	751.579	10.5217
		109	614.901	9.20758	658.049	12.3932	530.341	4.7389	112	932.986	18.0429	824.071	9.61017	797.694	11.2996
		111	609.517	9.76291	634.712	11.8122	547.816	6.18824	114	1046.19	24.7211	887.699	14.4073	844.046	15.6367
		113	637.652	13.9279	621.88	11.4171	575.994	8.58135	116	1155.5	25.0516	983.775	17.6842	887.678	21.9967
		115	712.872	20.706	617.582	11.0949	610.58	10.8962	118	1211.37	22.3761	1069.82	17.3934	903.22	22.1954
		117	802.729	28.0713	630.995	11.684	633.331	12.4999	120	1198.91	21.4381	1105.38	15.6505	886.351	18.6346
		119	847.366	32.1628	676.368	16.2299	633.668	13.0311	122	1137.79	20.7863	1085.14	13.8608	843.461	15.6079
		121	834.788	32.2428	750.299	22.3121	614.743	10.9802	124	1066.71	18.1765	1044.82	12.1524	808.61	14.4833
		123	787.72	27.7657	813.695	27.2974	593.162	8.97303	126	1007.29	16.1174	991.225	10.8358	780.407	13.4918
		125	740.639	21.3935	848.793	30.081	574.456	7.18539	128	955.165	13.9183	937.493	10.9669	754.282	12.2928
		127	706.803	17.1027	829.682	27.4464	559.324	6.14595	130	923.071	12.1869	894.755	10.6571	752.511	11.4935
		129	688.505	15.7037	784.077	23.0701	549.799	5.63557	132	912.889	11.0378	860.53	9.34132	760.867	10.0577
		131	670.529	14.591	744.846	19.7576	547.484	5.42905	134	954.475	13.909	861.289	9.29467	791.314	11.0233
		133	642.934	12.8639	707.53	17.7025	552.511	6.36127	136	1039.03	21.5608	893.465	12.3485	819.252	14.5846
		135	640.939	12.3717	685.66	16.3116	578.638	8.28498	138	1137.38	25.8906	966.036	17.545	848.66	17.9944
		137	675.953	16.1082	667.563	14.9454	610.413	11.1042	140	1198.28	24.9485	1046.45	19.5441	865.612	18.0546
		139	752.701	23.1059	659.862	14.4834	636.861	12.9251	142	1209.73	24.315	1091.54	17.5793	858.167	15.7552
		141	844.863	29.6604	675.735	15.5599	654.245	13.6428	144	1178.23	23.8306	1099.13	14.1989	839.012	13.7096
		143	879.359	31.9369	708.683	19.5273	646.067	12.7721
		145	853.386	30.0906	758.617	24.7289	622.989	10.7172
		147	800.536	25.5994	802.554	27.9149	599.407	8.37051
		149	754.951	21.1729	821.49	28.1226	583.646	6.66458
	Supplementary Fig.1b
		power(2,(CTACtin-Ctgene))
		0			60 min, cR			180 min,cR			60 min,cB			180 min,cB
		replicate1	replicate2	replicate3	replicate1	replicate2	replicate3	replicate1	replicate2	replicate3	replicate1	replicate2	replicate3	replicate1	replicate2	replicate3
	Col-0	0.00655859	0.00456957	0.00519647	0.0268738	0.033113	0.0203892	0.00947445	0.00922976	0.00986013	0.0450661	0.052715	0.0538971	0.0139482	0.0151417	0.0151195
	cry1	0.00668669	0.00641949	0.00813936	0.0167476	0.0254734	0.0282639	0.0057457	0.00524437	0.0112482	0.0483741	0.0625009	0.064352	0.00455213	0.00296153	0.00518644
	cry2	0.00456478	0.00434895	0.00494094	0.0208725	0.0273562	0.0324421	0.00426664	0.00481813	0.00512385	0.0343263	0.0324267	0.0408599	0.00727858	0.00750165	0.00681103
	Mean	0.00544154			0.026792			0.00952145			0.0505594			0.0147365
		0.00708185			0.023495			0.00741274			0.058409			0.00423337
		0.00461822			0.0268903			0.00473621			0.035871			0.00719709
	SD	0.0010169			0.0063623			0.000317804			0.00479394			0.000682754
		0.000925529			0.00600765			0.00333102			0.00873964			0.0011462
		0.000299592			0.00579887			0.000434441			0.0044237			0.000352445
	T-TEST p-values				0.549619504470885 (Col-0 vs cry1)						0.244292178871083 (Col-0 vs cry1)
					0.985168686297832 (Col-0 vs cry2)						0.0175393237124116 (Col-0 vs cry2)
	Supplementary Fig.1c

## Sheet: Supplementary Fig.2
Supplementary Fig.2b					Supplementary Fig.2c					Supplementary Fig.2d

## Sheet: Supplementary Fig.4
	Supplementary Fig.4a							Supplementary Fig.4b						Supplementary Fig.4c
		replicate1	replicate2	replicate3	Average	SD									replicate1	replicate2	replicate3	Average	SD
	Col-0	0.035981	0.0357098	0.0376914	0.0364607	0.00107439								Col-0	0.0728531	0.0830735	0.110819	0.0889152	0.0196455
	prr9-1	0.00131943	0.00145359	0.00163726	0.00147009	0.000159555								prr9-1	0.00160781	0.00183097	0.00186244	0.00176707	0.000138821
	PRR9S309A-HA L1	0.0395663	0.0408597	0.0404725	0.0402995	0.00066384								PRR99D-HA L1	0.236545	0.253847	0.261457	0.250616	0.0127667
	PRR9S309A-HA L2	0.014485	0.0160156	0.0151351	0.0152119	0.000768168								PRR99D -HA L2	0.0623456	0.0629756	0.0647213	0.0633475	0.00123075
	PRR9S365A-HA L1	0.0817123	0.0868912	0.095867	0.0881568	0.0071617
	PRR9S365A-HA L2	0.148371	0.149765	0.143776	0.147304	0.00313358
	PRR9S267A-HA L1	0.093084	0.100071	0.0910176	0.0947241	0.00474412
	PRR9S267A-HA L2	0.124865	0.129104	0.128149	0.127373	0.00222334
	PRR9T334A-HA L1	0.187182	0.174872	0.192976	0.18501	0.00924505
	PRR9T334A-HA L2	0.202552	0.200965	0.203238	0.202252	0.00116582
	PRR99A-HA L1	0.0617638	0.0644051	0.0594105	0.0618598	0.00249864
	PRR99A -HA L2	0.568059	0.568934	0.503375	0.546789	0.0376002
	Supplementary Fig.4d				Supplementary Fig.4e						Supplementary Fig.4f

[truncated: 1 more sheets: Supplementary Fig.5]
